# Supplementary material for: Utilizing online resources for taxonomy: a cybercatalog of Afrotropical apiocerid flies (Insecta: Diptera: Apioceridae)
Source: Biodivers Data J. 2015 Oct 6;(3):e5707. doi: 10.3897/BDJ.3.e5707 (PMC4609823; doi:10.3897/BDJ.3.e5707)
Supplement: XML Treatment for Apiocera [file BDJ.3.e5707-treatment1.xml]

<!DOCTYPE tp:taxon-treatment
  PUBLIC "-//TaxonX//DTD Taxonomic Treatment Publishing DTD v0 20100105//EN" "tax-treatment-NSO.dtd">
<tp:taxon-treatment xmlns:tp="http://www.plazi.org/taxpub"><tp:treatment-meta><mixed-citation publication-type="journal"><person-group><name><surname>Dikow</surname><given-names>Torsten</given-names></name><name><surname>Agosti</surname><given-names>Donat</given-names></name></person-group><article-title>Utilizing online resources for taxonomy: a cybercatalog of Afrotropical apiocerid flies (<tp:taxon-name><tp:taxon-name-part taxon-name-part-type="class">Insecta</tp:taxon-name-part></tp:taxon-name>: <tp:taxon-name><tp:taxon-name-part taxon-name-part-type="order">Diptera</tp:taxon-name-part></tp:taxon-name>: <tp:taxon-name><tp:taxon-name-part taxon-name-part-type="family">Apioceridae</tp:taxon-name-part></tp:taxon-name>)</article-title><source>Biodivers Data J</source><day>06</day><month>10</month><year>2015</year><volume>2015</volume><issue>3</issue><pub-id pub-id-type="doi">10.3897/BDJ.3.e5707</pub-id></mixed-citation></tp:treatment-meta><tp:nomenclature><tp:taxon-name>
              <tp:taxon-name-part taxon-name-part-type="genus">Apiocera</tp:taxon-name-part>
              <object-id xmlns:xlink="http://www.w3.org/1999/xlink" content-type="zoobank" xlink:type="simple" object-id-type="ZooBank">urn:lsid:zoobank.org:act:B653DD23-4F34-4E6A-90EF-3A781066A923</object-id>
              <object-id xmlns:xlink="http://www.w3.org/1999/xlink" xlink:type="simple" object-id-type="original description page online BHL">http://biodiversitylibrary.org/page/2548917</object-id>
              <object-id xmlns:xlink="http://www.w3.org/1999/xlink" xlink:type="simple" object-id-type="original article online Publisher">http://dx.doi.org/10.1080/14786443508648642</object-id>
              <object-id xmlns:xlink="http://www.w3.org/1999/xlink" xlink:type="simple" object-id-type="original article online BHL">http://biodiversitylibrary.org/page/2548916</object-id>
              <object-id xmlns:xlink="http://www.w3.org/1999/xlink" xlink:type="simple" object-id-type="Plazi">http://treatment.plazi.org/id/DFE567BB-19D7-90B4-F081-A45EF7A98A33</object-id>
              <object-id xmlns:xlink="http://www.w3.org/1999/xlink" xlink:type="simple" object-id-type="Plazi taxon query">http://plazi.cs.umb.edu/GgServer/search?taxonomicName.isNomenclature=true&amp;taxonomicName.exactMatch=true&amp;taxonomicName.genus=Apiocera</object-id>
              <object-id xmlns:xlink="http://www.w3.org/1999/xlink" xlink:type="simple" object-id-type="GBIF">http://www.gbif.org/species/1611607</object-id>
              <object-id xmlns:xlink="http://www.w3.org/1999/xlink" xlink:type="simple" object-id-type="Morphbank (by taxon)">http://www.morphbank.net/Browse/ByImage/?tsn=132326</object-id>
              <object-id xmlns:xlink="http://www.w3.org/1999/xlink" xlink:type="simple" object-id-type="Encyclopedia of Life">http://eol.org/pages/55333/overview</object-id>
              <object-id xmlns:xlink="http://www.w3.org/1999/xlink" xlink:type="simple" object-id-type="asiloidflies.si.edu distribution map">http://asiloidflies.si.edu/specimen-map-Apioceridae?genus=Apiocera</object-id>
              <object-id xmlns:xlink="http://www.w3.org/1999/xlink" xlink:type="simple" object-id-type="asiloidflies.si.edu specimen table">http://asiloidflies.si.edu/specimen-table-Apioceridae?genus=Apiocera</object-id>
            </tp:taxon-name><tp:taxon-authority>Westwood, 1835</tp:taxon-authority><tp:nomenclature-citation-list><tp:nomenclature-citation><tp:taxon-name>
                  <tp:taxon-name-part taxon-name-part-type="genus">Apiocera</tp:taxon-name-part>
                </tp:taxon-name><comment><xref ref-type="bibr" rid="B1875523">Westwood 1835</xref>: 448</comment></tp:nomenclature-citation></tp:nomenclature-citation-list></tp:nomenclature><tp:treatment-sec sec-type="Distribution"><title>Distribution</title><p>Argentina, Australia, Canada, Chile, Mexico, South Africa, USA</p></tp:treatment-sec><ref-list><ref id="B1875523"><element-citation xmlns:xlink="http://www.w3.org/1999/xlink" publication-type="article" xlink:type="simple"><person-group person-group-type="author"><name name-style="western"><surname>Westwood</surname><given-names>John O.</given-names></name></person-group><year>1835</year><article-title>Insectorum nonnullorum exoticorum (ex Ordine Dipterorum) descriptiones</article-title><source>London and Edinburgh Philosophical Magazine and Journal of Science</source><volume>6</volume><issue>72</issue><fpage>447</fpage><lpage>449</lpage><comment content-type="language">Latin</comment><uri xlink:type="simple">http://biodiversitylibrary.org/page/2548916</uri><pub-id pub-id-type="doi">10.1080/14786443508648642</pub-id></element-citation></ref></ref-list></tp:taxon-treatment>
