# Supplementary material for: Utilizing online resources for taxonomy: a cybercatalog of Afrotropical apiocerid flies (Insecta: Diptera: Apioceridae)
Source: Biodivers Data J. 2015 Oct 6;(3):e5707. doi: 10.3897/BDJ.3.e5707 (PMC4609823; doi:10.3897/BDJ.3.e5707)
Supplement: XML Treatment for Ripidosyrma [file BDJ.3.e5707-treatment2.xml]

<!DOCTYPE tp:taxon-treatment
  PUBLIC "-//TaxonX//DTD Taxonomic Treatment Publishing DTD v0 20100105//EN" "tax-treatment-NSO.dtd">
<tp:taxon-treatment xmlns:tp="http://www.plazi.org/taxpub"><tp:treatment-meta><mixed-citation publication-type="journal"><person-group><name><surname>Dikow</surname><given-names>Torsten</given-names></name><name><surname>Agosti</surname><given-names>Donat</given-names></name></person-group><article-title>Utilizing online resources for taxonomy: a cybercatalog of Afrotropical apiocerid flies (<tp:taxon-name><tp:taxon-name-part taxon-name-part-type="class">Insecta</tp:taxon-name-part></tp:taxon-name>: <tp:taxon-name><tp:taxon-name-part taxon-name-part-type="order">Diptera</tp:taxon-name-part></tp:taxon-name>: <tp:taxon-name><tp:taxon-name-part taxon-name-part-type="family">Apioceridae</tp:taxon-name-part></tp:taxon-name>)</article-title><source>Biodivers Data J</source><day>06</day><month>10</month><year>2015</year><volume>2015</volume><issue>3</issue><pub-id pub-id-type="doi">10.3897/BDJ.3.e5707</pub-id></mixed-citation></tp:treatment-meta><tp:nomenclature><tp:taxon-name>
              <tp:taxon-name-part taxon-name-part-type="subgenus">Ripidosyrma</tp:taxon-name-part>
              <object-id xmlns:xlink="http://www.w3.org/1999/xlink" content-type="zoobank" xlink:type="simple" object-id-type="ZooBank">urn:lsid:zoobank.org:act:7822B44A-767F-4B67-9BE3-19F53894CABB</object-id>
              <object-id xmlns:xlink="http://www.w3.org/1999/xlink" xlink:type="simple" object-id-type="original description page online BHL">http://biodiversitylibrary.org/page/33103604</object-id>
              <object-id xmlns:xlink="http://www.w3.org/1999/xlink" xlink:type="simple" object-id-type="original article online BLR">http://dx.doi.org/10.5281/zenodo.30975</object-id>
              <object-id xmlns:xlink="http://www.w3.org/1999/xlink" xlink:type="simple" object-id-type="original article online BioStor">http://biostor.org/reference/101352</object-id>
              <object-id xmlns:xlink="http://www.w3.org/1999/xlink" xlink:type="simple" object-id-type="Plazi">http://treatment.plazi.org/id/D74EC1E3-A0DD-6EB1-6269-4F121D8FAC36</object-id>
              <object-id xmlns:xlink="http://www.w3.org/1999/xlink" xlink:type="simple" object-id-type="Morphbank (by taxon)">http://www.morphbank.net/Browse/ByImage/?tsn=999022154</object-id>
              <object-id xmlns:xlink="http://www.w3.org/1999/xlink" xlink:type="simple" object-id-type="asiloidflies.si.edu distribution map">http://asiloidflies.si.edu/specimen-map-apioceridae?genus=Apiocera&amp;subgenus=Ripidosyrma</object-id>
              <object-id xmlns:xlink="http://www.w3.org/1999/xlink" xlink:type="simple" object-id-type="asiloidflies.si.edu specimen table">http://asiloidflies.si.edu/specimen-table-apioceridae?genus=Apiocera&amp;subgenus=Ripidosyrma</object-id>
            </tp:taxon-name><tp:taxon-authority>Hermann, 1909</tp:taxon-authority><tp:nomenclature-citation-list><tp:nomenclature-citation><tp:taxon-name>
                  <tp:taxon-name-part taxon-name-part-type="genus">Ripidosyrma</tp:taxon-name-part>
                </tp:taxon-name><comment><xref ref-type="bibr" rid="B1875513">Hermann 1909</xref>: 104</comment></tp:nomenclature-citation><tp:nomenclature-citation><tp:taxon-name>
                  <tp:taxon-name-part taxon-name-part-type="genus">Apiocera</tp:taxon-name-part>
                </tp:taxon-name><comment>, new junior synonymy by <xref ref-type="bibr" rid="B1231162">Paramonov 1950</xref> : 103</comment></tp:nomenclature-citation><tp:nomenclature-citation><tp:taxon-name><tp:taxon-name-part taxon-name-part-type="genus">Apiocera</tp:taxon-name-part> (<tp:taxon-name-part taxon-name-part-type="subgenus">Ripidosyrma</tp:taxon-name-part>)</tp:taxon-name><comment>, new subgeneric rank by <xref ref-type="bibr" rid="B1226916">Yeates and Irwin 1996</xref> : 288</comment></tp:nomenclature-citation></tp:nomenclature-citation-list></tp:nomenclature><tp:treatment-sec sec-type="Distribution"><title>Distribution</title><p>South Africa</p></tp:treatment-sec><ref-list><ref id="B1875513"><element-citation xmlns:xlink="http://www.w3.org/1999/xlink" publication-type="article" xlink:type="simple"><person-group person-group-type="author"><name name-style="western"><surname>Hermann</surname><given-names>F.</given-names></name></person-group><year>1909</year><article-title>Beitrag zur Kenntnis der Apioceriden. (Dipt.) Nebst Bemerkungen über die systematische Stellung der Mydaiden und Asiliden</article-title><source>Deutsche Entomologische Zeitschrift</source><volume>1909, Beiheft</volume><fpage>104</fpage><lpage>122</lpage><comment content-type="language">German</comment><uri xlink:type="simple">http://biostor.org/reference/101352</uri><pub-id pub-id-type="doi">10.5281/zenodo.30975</pub-id></element-citation></ref><ref id="B1231162"><element-citation xmlns:xlink="http://www.w3.org/1999/xlink" publication-type="article" xlink:type="simple"><person-group person-group-type="author"><name name-style="western"><surname>Paramonov</surname><given-names>S. J.</given-names></name></person-group><year>1950</year><article-title>A new African <italic><tp:taxon-name><tp:taxon-name-part taxon-name-part-type="genus">Apiocera</tp:taxon-name-part></tp:taxon-name></italic> species (Apioceridae, Diptera)</article-title><source>Journal of the Entomological Society of Southern Africa</source><volume>13</volume><fpage>103</fpage><lpage>105</lpage><comment content-type="language">English</comment><uri xlink:type="simple">http://content.sabinet.co.za/u?/0012-8789,750</uri><pub-id pub-id-type="doi">10.5281/zenodo.16341</pub-id></element-citation></ref><ref id="B1226916"><element-citation xmlns:xlink="http://www.w3.org/1999/xlink" publication-type="article" xlink:type="simple"><person-group person-group-type="author"><name name-style="western"><surname>Yeates</surname><given-names>David K.</given-names></name><name name-style="western"><surname>Irwin</surname><given-names>Michael E.</given-names></name></person-group><year>1996</year><article-title>Apioceridae (Insecta: Diptera): cladistic reappraisal and biogeography</article-title><source>Zoological Journal of the Linnean Society</source><volume>116</volume><issue>3</issue><fpage>247</fpage><lpage>301</lpage><comment content-type="language">English</comment><pub-id pub-id-type="doi">10.1111/j.1096-3642.1996.tb00124.x</pub-id></element-citation></ref></ref-list></tp:taxon-treatment>
