# Supplementary material for: Utilizing online resources for taxonomy: a cybercatalog of Afrotropical apiocerid flies (Insecta: Diptera: Apioceridae)
Source: Biodivers Data J. 2015 Oct 6;(3):e5707. doi: 10.3897/BDJ.3.e5707 (PMC4609823; doi:10.3897/BDJ.3.e5707)
Supplement: XML Treatment for Apiocera (Ripidosyrma) alastor [file BDJ.3.e5707-treatment3.xml]

<!DOCTYPE tp:taxon-treatment
  PUBLIC "-//TaxonX//DTD Taxonomic Treatment Publishing DTD v0 20100105//EN" "tax-treatment-NSO.dtd">
<tp:taxon-treatment xmlns:tp="http://www.plazi.org/taxpub"><tp:treatment-meta><mixed-citation publication-type="journal"><person-group><name><surname>Dikow</surname><given-names>Torsten</given-names></name><name><surname>Agosti</surname><given-names>Donat</given-names></name></person-group><article-title>Utilizing online resources for taxonomy: a cybercatalog of Afrotropical apiocerid flies (<tp:taxon-name><tp:taxon-name-part taxon-name-part-type="class">Insecta</tp:taxon-name-part></tp:taxon-name>: <tp:taxon-name><tp:taxon-name-part taxon-name-part-type="order">Diptera</tp:taxon-name-part></tp:taxon-name>: <tp:taxon-name><tp:taxon-name-part taxon-name-part-type="family">Apioceridae</tp:taxon-name-part></tp:taxon-name>)</article-title><source>Biodivers Data J</source><day>06</day><month>10</month><year>2015</year><volume>2015</volume><issue>3</issue><pub-id pub-id-type="doi">10.3897/BDJ.3.e5707</pub-id></mixed-citation></tp:treatment-meta><tp:nomenclature><tp:taxon-name><tp:taxon-name-part taxon-name-part-type="genus">Apiocera</tp:taxon-name-part> (<tp:taxon-name-part taxon-name-part-type="subgenus">Ripidosyrma</tp:taxon-name-part>) <tp:taxon-name-part taxon-name-part-type="species">alastor</tp:taxon-name-part><object-id xmlns:xlink="http://www.w3.org/1999/xlink" content-type="zoobank" xlink:type="simple" object-id-type="ZooBank">urn:lsid:zoobank.org:act:C4D38C42-45E5-48A0-B55A-29BC06FFB72A</object-id><object-id xmlns:xlink="http://www.w3.org/1999/xlink" xlink:type="simple" object-id-type="original description page online BHL">http://biodiversitylibrary.org/page/38706155</object-id><object-id xmlns:xlink="http://www.w3.org/1999/xlink" xlink:type="simple" object-id-type="original article online BLR">http://dx.doi.org/10.5281/zenodo.30972</object-id><object-id xmlns:xlink="http://www.w3.org/1999/xlink" xlink:type="simple" object-id-type="original article online BHL">http://www.biodiversitylibrary.org/item/119308</object-id><object-id xmlns:xlink="http://www.w3.org/1999/xlink" xlink:type="simple" object-id-type="GBIF">http://www.gbif.org/species/1611657</object-id><object-id xmlns:xlink="http://www.w3.org/1999/xlink" xlink:type="simple" object-id-type="Plazi">http://treatment.plazi.org/id/03EF3D32-FFB6-5C2C-FFF5-FAD25186B0F7</object-id><object-id xmlns:xlink="http://www.w3.org/1999/xlink" xlink:type="simple" object-id-type="Plazi taxon query">http://plazi.cs.umb.edu/GgServer/search?taxonomicName.isNomenclature=true&amp;taxonomicName.exactMatch=true&amp;taxonomicName.order=Diptera&amp;taxonomicName.species=alastor</object-id><object-id xmlns:xlink="http://www.w3.org/1999/xlink" xlink:type="simple" object-id-type="Morphbank (by taxon)">http://www.morphbank.net/Browse/ByImage/?tsn=999022155</object-id><object-id xmlns:xlink="http://www.w3.org/1999/xlink" xlink:type="simple" object-id-type="Encyclopedia of Life">http://eol.org/pages/718862/overview</object-id><object-id xmlns:xlink="http://www.w3.org/1999/xlink" xlink:type="simple" object-id-type="asiloidflies.si.edu distribution map">http://asiloidflies.si.edu/specimen-map-Apioceridae?genus=Apiocera&amp;species=alastor</object-id><object-id xmlns:xlink="http://www.w3.org/1999/xlink" xlink:type="simple" object-id-type="asiloidflies.si.edu specimen table">http://asiloidflies.si.edu/specimen-table-Apioceridae?genus=Apiocera&amp;species=alastor</object-id></tp:taxon-name><tp:taxon-authority>(Walker, 1849)</tp:taxon-authority><tp:nomenclature-citation-list><tp:nomenclature-citation><tp:taxon-name><tp:taxon-name-part taxon-name-part-type="genus">Asilus</tp:taxon-name-part> <tp:taxon-name-part taxon-name-part-type="species">alastor</tp:taxon-name-part></tp:taxon-name><comment><xref ref-type="bibr" rid="B1875504">Walker 1849</xref>: 444</comment></tp:nomenclature-citation><tp:nomenclature-citation><tp:taxon-name><tp:taxon-name-part taxon-name-part-type="genus">Apiocera</tp:taxon-name-part> (<tp:taxon-name-part taxon-name-part-type="subgenus">Ripidosyrma</tp:taxon-name-part>) <tp:taxon-name-part taxon-name-part-type="species">alastor</tp:taxon-name-part></tp:taxon-name><comment>, new combination by <xref ref-type="bibr" rid="B1231218">Stuckenberg 1968</xref> : 124</comment></tp:nomenclature-citation><tp:nomenclature-citation><tp:taxon-name><tp:taxon-name-part taxon-name-part-type="genus">Apiocera</tp:taxon-name-part> (<tp:taxon-name-part taxon-name-part-type="subgenus">Ripidosyrma</tp:taxon-name-part>) <tp:taxon-name-part taxon-name-part-type="species">africana</tp:taxon-name-part></tp:taxon-name><comment> Paramonov, 1950, new junior synonymy by <xref ref-type="bibr" rid="B1226926">Yeates 1994</xref> : 124</comment></tp:nomenclature-citation><tp:nomenclature-citation><tp:taxon-name><tp:taxon-name-part taxon-name-part-type="genus">Apiocera</tp:taxon-name-part> (<tp:taxon-name-part taxon-name-part-type="subgenus">Ripidosyrma</tp:taxon-name-part>) <tp:taxon-name-part taxon-name-part-type="species">alastor</tp:taxon-name-part></tp:taxon-name><comment>ZooBank GUID <ext-link xmlns:xlink="http://www.w3.org/1999/xlink" ext-link-type="uri" xlink:href="http://zoobank.org/urn:lsid:zoobank.org:act:B745D2C2-8CB6-4C95-970E-B3C3246B7A73" xlink:type="simple">B745D2C2-8CB6-4C95-970E-B3C3246B7A73</ext-link> Plazi original treatment GUID <ext-link xmlns:xlink="http://www.w3.org/1999/xlink" ext-link-type="uri" xlink:href="http://treatment.plazi.org/id/B745D2C2-8CB6-4C95-970E-B3C3246B7A73" xlink:type="simple">B745D2C2-8CB6-4C95-970E-B3C3246B7A73</ext-link></comment></tp:nomenclature-citation></tp:nomenclature-citation-list></tp:nomenclature><tp:treatment-sec sec-type="Distribution"><title>Distribution</title><p>South Africa (Northern Cape, Western Cape)</p></tp:treatment-sec><tp:treatment-sec sec-type="Notes"><title>Notes</title><p>Institutions with specimens: <ext-link xmlns:xlink="http://www.w3.org/1999/xlink" ext-link-type="uri" xlink:href="http://biocol.org/urn:lsid:biocol.org:col:34665" xlink:type="simple">BMNH</ext-link>, <ext-link xmlns:xlink="http://www.w3.org/1999/xlink" ext-link-type="uri" xlink:href="http://grbio.org/cool/94p5-pepz" xlink:type="simple">SAMC</ext-link>, <ext-link xmlns:xlink="http://www.w3.org/1999/xlink" ext-link-type="uri" xlink:href="http://grbio.org/cool/a6ms-py1z" xlink:type="simple">ZSMC</ext-link>.</p></tp:treatment-sec><ref-list><ref id="B1875504"><element-citation xmlns:xlink="http://www.w3.org/1999/xlink" publication-type="book" xlink:type="simple"><person-group person-group-type="author"><name name-style="western"><surname>Walker</surname><given-names>Francis</given-names></name></person-group><year>1849</year><source>List of the specimens of dipterous insects in the collection of the British Museum</source><volume>2</volume><publisher-name>British Museum (Natural History)</publisher-name><publisher-loc>London</publisher-loc><size units="page">231-484</size><comment content-type="language">English</comment><uri xlink:type="simple">http://www.biodiversitylibrary.org/item/119308</uri><pub-id pub-id-type="doi">10.5281/zenodo.30972</pub-id></element-citation></ref><ref id="B1231218"><element-citation xmlns:xlink="http://www.w3.org/1999/xlink" publication-type="article" xlink:type="simple"><person-group person-group-type="author"><name name-style="western"><surname>Stuckenberg</surname><given-names>B. R.</given-names></name></person-group><year>1968</year><article-title>A redescription of <italic>'Asilus' alastor</italic> Walker, and its transfer to the genus <italic><tp:taxon-name><tp:taxon-name-part taxon-name-part-type="genus">Apiocera</tp:taxon-name-part></tp:taxon-name></italic> (Diptera: Apioceridae)</article-title><source>Annals of the Natal Museum</source><volume>20</volume><issue>1</issue><fpage>123</fpage><lpage>125</lpage><comment content-type="language">English</comment><uri xlink:type="simple">http://hdl.handle.net/10520/AJA03040798_720</uri><pub-id pub-id-type="doi">10.5281/zenodo.16629</pub-id></element-citation></ref><ref id="B1226926"><element-citation xmlns:xlink="http://www.w3.org/1999/xlink" publication-type="article" xlink:type="simple"><person-group person-group-type="author"><name name-style="western"><surname>Yeates</surname><given-names>David K.</given-names></name></person-group><year>1994</year><article-title>Revision of African <italic><tp:taxon-name><tp:taxon-name-part taxon-name-part-type="genus">Apiocera</tp:taxon-name-part></tp:taxon-name></italic> (Diptera: Apioceridae)</article-title><source>Annals of the Natal Museum</source><volume>35</volume><fpage>123</fpage><lpage>131</lpage><comment content-type="language">English</comment><uri xlink:type="simple">http://hdl.handle.net/10520/AJA03040798_231</uri><pub-id pub-id-type="doi">10.5281/zenodo.15791</pub-id></element-citation></ref></ref-list></tp:taxon-treatment>
