# Supplementary material for: Utilizing online resources for taxonomy: a cybercatalog of Afrotropical apiocerid flies (Insecta: Diptera: Apioceridae)
Source: Biodivers Data J. 2015 Oct 6;(3):e5707. doi: 10.3897/BDJ.3.e5707 (PMC4609823; doi:10.3897/BDJ.3.e5707)
Supplement: XML Treatment for Apiocera (Ripidosyrma) badipeniculata [file BDJ.3.e5707-treatment4.xml]

<!DOCTYPE tp:taxon-treatment
  PUBLIC "-//TaxonX//DTD Taxonomic Treatment Publishing DTD v0 20100105//EN" "tax-treatment-NSO.dtd">
<tp:taxon-treatment xmlns:tp="http://www.plazi.org/taxpub"><tp:treatment-meta><mixed-citation publication-type="journal"><person-group><name><surname>Dikow</surname><given-names>Torsten</given-names></name><name><surname>Agosti</surname><given-names>Donat</given-names></name></person-group><article-title>Utilizing online resources for taxonomy: a cybercatalog of Afrotropical apiocerid flies (<tp:taxon-name><tp:taxon-name-part taxon-name-part-type="class">Insecta</tp:taxon-name-part></tp:taxon-name>: <tp:taxon-name><tp:taxon-name-part taxon-name-part-type="order">Diptera</tp:taxon-name-part></tp:taxon-name>: <tp:taxon-name><tp:taxon-name-part taxon-name-part-type="family">Apioceridae</tp:taxon-name-part></tp:taxon-name>)</article-title><source>Biodivers Data J</source><day>06</day><month>10</month><year>2015</year><volume>2015</volume><issue>3</issue><pub-id pub-id-type="doi">10.3897/BDJ.3.e5707</pub-id></mixed-citation></tp:treatment-meta><tp:nomenclature><tp:taxon-name><tp:taxon-name-part taxon-name-part-type="genus">Apiocera</tp:taxon-name-part> (<tp:taxon-name-part taxon-name-part-type="subgenus">Ripidosyrma</tp:taxon-name-part>) <tp:taxon-name-part taxon-name-part-type="species">badipeniculata</tp:taxon-name-part><object-id xmlns:xlink="http://www.w3.org/1999/xlink" content-type="zoobank" xlink:type="simple" object-id-type="ZooBank">urn:lsid:zoobank.org:act:0335A2B2-8650-419C-A645-7FD4A441B690</object-id><object-id xmlns:xlink="http://www.w3.org/1999/xlink" xlink:type="simple" object-id-type="original article online BLR">http://dx.doi.org/10.5281/zenodo.15791</object-id><object-id xmlns:xlink="http://www.w3.org/1999/xlink" xlink:type="simple" object-id-type="original article online AJA">http://hdl.handle.net/10520/AJA03040798_231</object-id><object-id xmlns:xlink="http://www.w3.org/1999/xlink" xlink:type="simple" object-id-type="Plazi">http://treatment.plazi.org/id/0335A2B2-8650-419C-A645-7FD4A441B690</object-id><object-id xmlns:xlink="http://www.w3.org/1999/xlink" xlink:type="simple" object-id-type="Plazi taxon query">http://plazi.cs.umb.edu/GgServer/search?taxonomicName.isNomenclature=true&amp;taxonomicName.exactMatch=true&amp;taxonomicName.genus=Apiocera&amp;taxonomicName.species=badipeniculata</object-id><object-id xmlns:xlink="http://www.w3.org/1999/xlink" xlink:type="simple" object-id-type="GBIF">http://www.gbif.org/species/1611753</object-id><object-id xmlns:xlink="http://www.w3.org/1999/xlink" xlink:type="simple" object-id-type="Encyclopedia of Life">http://eol.org/pages/424464/overview</object-id><object-id xmlns:xlink="http://www.w3.org/1999/xlink" xlink:type="simple" object-id-type="asiloidflies.si.edu distribution map">http://asiloidflies.si.edu/specimen-map-Apioceridae?genus=Apiocera&amp;species=badipeniculata</object-id><object-id xmlns:xlink="http://www.w3.org/1999/xlink" xlink:type="simple" object-id-type="asiloidflies.si.edu specimen table">http://asiloidflies.si.edu/specimen-table-Apioceridae?genus=Apiocera&amp;species=badipeniculata</object-id></tp:taxon-name><tp:taxon-authority>Yeates, 1994</tp:taxon-authority><tp:nomenclature-citation-list><tp:nomenclature-citation><tp:taxon-name><tp:taxon-name-part taxon-name-part-type="genus">Apiocera</tp:taxon-name-part> <tp:taxon-name-part taxon-name-part-type="species">badipeniculata</tp:taxon-name-part></tp:taxon-name><comment><xref ref-type="bibr" rid="B1226926">Yeates 1994</xref>: 128</comment></tp:nomenclature-citation></tp:nomenclature-citation-list></tp:nomenclature><tp:treatment-sec sec-type="Distribution"><title>Distribution</title><p>South Africa (Northern Cape/Western Cape). The type locality of Tankwa Karoo, which can be interpreted to overlap with the <ext-link xmlns:xlink="http://www.w3.org/1999/xlink" ext-link-type="uri" xlink:href="http://www.sanparks.org/parks/tankwa/" xlink:type="simple">Tankwa Karoo National Park</ext-link>, straddles the border of the Northern and Western Cape provinces.</p></tp:treatment-sec><tp:treatment-sec sec-type="Notes"><title>Notes</title><p>Institutions with specimens: <ext-link xmlns:xlink="http://www.w3.org/1999/xlink" ext-link-type="uri" xlink:href="http://grbio.org/cool/94p5-pepz" xlink:type="simple">SAMC</ext-link>.</p></tp:treatment-sec><ref-list><ref id="B1226926"><element-citation xmlns:xlink="http://www.w3.org/1999/xlink" publication-type="article" xlink:type="simple"><person-group person-group-type="author"><name name-style="western"><surname>Yeates</surname><given-names>David K.</given-names></name></person-group><year>1994</year><article-title>Revision of African <italic><tp:taxon-name><tp:taxon-name-part taxon-name-part-type="genus">Apiocera</tp:taxon-name-part></tp:taxon-name></italic> (Diptera: Apioceridae)</article-title><source>Annals of the Natal Museum</source><volume>35</volume><fpage>123</fpage><lpage>131</lpage><comment content-type="language">English</comment><uri xlink:type="simple">http://hdl.handle.net/10520/AJA03040798_231</uri><pub-id pub-id-type="doi">10.5281/zenodo.15791</pub-id></element-citation></ref></ref-list></tp:taxon-treatment>
