# Supplementary material for: Utilizing online resources for taxonomy: a cybercatalog of Afrotropical apiocerid flies (Insecta: Diptera: Apioceridae)
Source: Biodivers Data J. 2015 Oct 6;(3):e5707. doi: 10.3897/BDJ.3.e5707 (PMC4609823; doi:10.3897/BDJ.3.e5707)
Supplement: XML Treatment for Apiocera (Ripidosyrma) braunsi [file BDJ.3.e5707-treatment5.xml]

<!DOCTYPE tp:taxon-treatment
  PUBLIC "-//TaxonX//DTD Taxonomic Treatment Publishing DTD v0 20100105//EN" "tax-treatment-NSO.dtd">
<tp:taxon-treatment xmlns:tp="http://www.plazi.org/taxpub"><tp:treatment-meta><mixed-citation publication-type="journal"><person-group><name><surname>Dikow</surname><given-names>Torsten</given-names></name><name><surname>Agosti</surname><given-names>Donat</given-names></name></person-group><article-title>Utilizing online resources for taxonomy: a cybercatalog of Afrotropical apiocerid flies (<tp:taxon-name><tp:taxon-name-part taxon-name-part-type="class">Insecta</tp:taxon-name-part></tp:taxon-name>: <tp:taxon-name><tp:taxon-name-part taxon-name-part-type="order">Diptera</tp:taxon-name-part></tp:taxon-name>: <tp:taxon-name><tp:taxon-name-part taxon-name-part-type="family">Apioceridae</tp:taxon-name-part></tp:taxon-name>)</article-title><source>Biodivers Data J</source><day>06</day><month>10</month><year>2015</year><volume>2015</volume><issue>3</issue><pub-id pub-id-type="doi">10.3897/BDJ.3.e5707</pub-id></mixed-citation></tp:treatment-meta><tp:nomenclature><tp:taxon-name><tp:taxon-name-part taxon-name-part-type="genus">Apiocera</tp:taxon-name-part> (<tp:taxon-name-part taxon-name-part-type="subgenus">Ripidosyrma</tp:taxon-name-part>) <tp:taxon-name-part taxon-name-part-type="species">braunsi</tp:taxon-name-part><object-id xmlns:xlink="http://www.w3.org/1999/xlink" content-type="zoobank" xlink:type="simple" object-id-type="ZooBank">urn:lsid:zoobank.org:act:5C0A5C13-EC67-428B-9712-4734564EA06D</object-id><object-id xmlns:xlink="http://www.w3.org/1999/xlink" xlink:type="simple" object-id-type="original description page online BHL">http://biodiversitylibrary.org/page/47141510</object-id><object-id xmlns:xlink="http://www.w3.org/1999/xlink" xlink:type="simple" object-id-type="original article online BLR">http://dx.doi.org/10.5281/zenodo.16194</object-id><object-id xmlns:xlink="http://www.w3.org/1999/xlink" xlink:type="simple" object-id-type="original article online BHL">http://biodiversitylibrary.org/page/47141509</object-id><object-id xmlns:xlink="http://www.w3.org/1999/xlink" xlink:type="simple" object-id-type="Plazi">http://treatment.plazi.org/id/5C0A5C13-EC67-428B-9712-4734564EA06D</object-id><object-id xmlns:xlink="http://www.w3.org/1999/xlink" xlink:type="simple" object-id-type="Plazi taxon query">http://plazi.cs.umb.edu/GgServer/search?taxonomicName.isNomenclature=true&amp;taxonomicName.exactMatch=true&amp;taxonomicName.genus=Apiocera&amp;taxonomicName.species=braunsi</object-id><object-id xmlns:xlink="http://www.w3.org/1999/xlink" xlink:type="simple" object-id-type="GBIF">http://www.gbif.org/species/1611644</object-id><object-id xmlns:xlink="http://www.w3.org/1999/xlink" xlink:type="simple" object-id-type="Morphbank (by taxon)">http://www.morphbank.net/Browse/ByImage/?tsn=999022156</object-id><object-id xmlns:xlink="http://www.w3.org/1999/xlink" xlink:type="simple" object-id-type="Encyclopedia of Life">http://eol.org/pages/718861/overview</object-id><object-id xmlns:xlink="http://www.w3.org/1999/xlink" xlink:type="simple" object-id-type="asiloidflies.si.edu distribution map">http://asiloidflies.si.edu/specimen-map-Apioceridae?genus=Apiocera&amp;species=braunsi</object-id><object-id xmlns:xlink="http://www.w3.org/1999/xlink" xlink:type="simple" object-id-type="asiloidflies.si.edu specimen table">http://asiloidflies.si.edu/specimen-table-Apioceridae?genus=Apiocera&amp;species=braunsi</object-id></tp:taxon-name><tp:taxon-authority>Melander, 1907</tp:taxon-authority><tp:nomenclature-citation-list><tp:nomenclature-citation><tp:taxon-name><tp:taxon-name-part taxon-name-part-type="genus">Apiocera</tp:taxon-name-part> <tp:taxon-name-part taxon-name-part-type="species">braunsi</tp:taxon-name-part></tp:taxon-name><comment><xref ref-type="bibr" rid="B1231228">Melander 1907</xref>: 126</comment></tp:nomenclature-citation></tp:nomenclature-citation-list></tp:nomenclature><tp:treatment-sec sec-type="Distribution"><title>Distribution</title><p>South Africa (Eastern Cape, Western Cape)</p></tp:treatment-sec><tp:treatment-sec sec-type="Notes"><title>Notes</title><p>Institutions with specimens: <ext-link xmlns:xlink="http://www.w3.org/1999/xlink" ext-link-type="uri" xlink:href="http://grbio.org/cool/b9qz-7eka" xlink:type="simple">AMGS</ext-link>, <ext-link xmlns:xlink="http://www.w3.org/1999/xlink" ext-link-type="uri" xlink:href="http://biocol.org/urn:lsid:biocol.org:col:34665" xlink:type="simple">BMNH</ext-link>, <ext-link xmlns:xlink="http://www.w3.org/1999/xlink" ext-link-type="uri" xlink:href="http://biocol.org/urn:lsid:biocol.org:col:34985" xlink:type="simple">NMSA</ext-link>, <ext-link xmlns:xlink="http://www.w3.org/1999/xlink" ext-link-type="uri" xlink:href="http://grbio.org/cool/94p5-pepz" xlink:type="simple">SAMC</ext-link>, <ext-link xmlns:xlink="http://www.w3.org/1999/xlink" ext-link-type="uri" xlink:href="http://biocol.org/urn:lsid:biocol.org:col:34248" xlink:type="simple">SANC</ext-link>, <ext-link xmlns:xlink="http://www.w3.org/1999/xlink" ext-link-type="uri" xlink:href="http://biocol.org/urn:lsid:biocol.org:col:34840" xlink:type="simple">SMNS</ext-link>, <ext-link xmlns:xlink="http://www.w3.org/1999/xlink" ext-link-type="uri" xlink:href="http://grbio.org/cool/6t48-bahh" xlink:type="simple">TMSA</ext-link>, <ext-link xmlns:xlink="http://www.w3.org/1999/xlink" ext-link-type="uri" xlink:href="http://biocol.org/urn:lsid:biocol.org:col:34871" xlink:type="simple">USNM</ext-link>, <ext-link xmlns:xlink="http://www.w3.org/1999/xlink" ext-link-type="uri" xlink:href="http://grbio.org/cool/a6ms-py1z" xlink:type="simple">ZSMC</ext-link>.</p><p>Two museum collections claim to house the holotype of <italic><tp:taxon-name><tp:taxon-name-part taxon-name-part-type="genus">A.</tp:taxon-name-part> <tp:taxon-name-part taxon-name-part-type="species">braunsi</tp:taxon-name-part></tp:taxon-name></italic>. <xref ref-type="bibr" rid="B1231218">Stuckenberg (1968)</xref>, in transferring <italic><tp:taxon-name><tp:taxon-name-part taxon-name-part-type="genus">Asilus</tp:taxon-name-part> <tp:taxon-name-part taxon-name-part-type="species">alastor</tp:taxon-name-part></tp:taxon-name></italic> to <italic><tp:taxon-name><tp:taxon-name-part taxon-name-part-type="genus">Apiocera</tp:taxon-name-part></tp:taxon-name></italic>, notes that he has seen "part of the type series of <italic>braunsi</italic>", but he does not indicate where these specimens are deposited. However, <xref ref-type="bibr" rid="B1231228">Melander (1907)</xref>, in describing <italic><tp:taxon-name><tp:taxon-name-part taxon-name-part-type="genus">A.</tp:taxon-name-part> <tp:taxon-name-part taxon-name-part-type="species">braunsi</tp:taxon-name-part></tp:taxon-name></italic>, states that he has only seen a single specimen, a male. What appears to have happened is that J. Brauns collected three specimens on 1 January 1905 of an <italic><tp:taxon-name><tp:taxon-name-part taxon-name-part-type="genus">Apiocera</tp:taxon-name-part></tp:taxon-name></italic> species and dispersed them shortly thereafter to two individuals. One specimen was sent along with other <tp:taxon-name><tp:taxon-name-part taxon-name-part-type="family">Asilidae</tp:taxon-name-part></tp:taxon-name> and <tp:taxon-name><tp:taxon-name-part taxon-name-part-type="family">Mydidae</tp:taxon-name-part></tp:taxon-name> to A.L. Melander in the USA and two specimens ended up in the Transvaal Museum (TMSA, now Ditsong National Museum of Natural History) in Pretoria where Brian Stuckenberg must have studied them. The entire Transvaal Museum <tp:taxon-name><tp:taxon-name-part taxon-name-part-type="order">Diptera</tp:taxon-name-part></tp:taxon-name> collection was donated to the KwaZulu-Natal Museum (NMSA) in 1974 (<xref ref-type="bibr" rid="B1231238">Londt 1998</xref>) and this is how a male and a female of <italic><tp:taxon-name><tp:taxon-name-part taxon-name-part-type="genus">A.</tp:taxon-name-part> <tp:taxon-name-part taxon-name-part-type="species">braunsi</tp:taxon-name-part></tp:taxon-name></italic> arrived at the NMSA where the male was regarded as the holotype (<xref ref-type="bibr" rid="B1226926">Yeates 1994</xref>). <xref ref-type="bibr" rid="B1226926">Yeates (1994)</xref> mentions that the A.L. Melander collection was acquired by the Smithsonian Institution's National Museum of Natural History (USNM) and that no specimen matching the collection event data could be found. However, there is a specimen clearly marked as holotype in the USNM collection that arrived there in 1961 when the Melander collection was incorporated. NMSA <tp:taxon-name><tp:taxon-name-part taxon-name-part-type="order">Diptera</tp:taxon-name-part></tp:taxon-name> curator Burgert Muller and I compared images of the putative male holotype specimens in each collection and the USNM specimen does match the whole habitus illustration provided in <xref ref-type="bibr" rid="B1231228">Melander (1907)</xref> perfectly (the way the abdomen is bent dorsally and the shape of the epandrial plume, compare lateral view of the holotype in <ext-link xmlns:xlink="http://www.w3.org/1999/xlink" ext-link-type="uri" xlink:href="http://biodiversitylibrary.org/page/47141511" xlink:type="simple">original publication</ext-link> with image of <ext-link xmlns:xlink="http://www.w3.org/1999/xlink" ext-link-type="uri" xlink:href="http://n2t.net/ark:/65665/30f1b900b-6ca7-4e03-9629-5d6a3a6e3173" xlink:type="simple">USNM holotype</ext-link>). Therefore, we regard the USNM specimen to be the holotype and the NMSA specimens (1 male and 1 female) as non-type specimens.</p></tp:treatment-sec><ref-list><ref id="B1231228"><element-citation xmlns:xlink="http://www.w3.org/1999/xlink" publication-type="article" xlink:type="simple"><person-group person-group-type="author"><name name-style="western"><surname>Melander</surname><given-names>A. L.</given-names></name></person-group><year>1907</year><article-title>A new <italic><tp:taxon-name><tp:taxon-name-part taxon-name-part-type="genus">Apiocera</tp:taxon-name-part></tp:taxon-name></italic> from South Africa</article-title><source>Bulletin of the Wisconsin Natural History Society</source><volume>5</volume><issue>2</issue><fpage>125</fpage><lpage>127</lpage><comment content-type="language">English</comment><pub-id pub-id-type="doi">10.5281/zenodo.16194</pub-id></element-citation></ref><ref id="B1231218"><element-citation xmlns:xlink="http://www.w3.org/1999/xlink" publication-type="article" xlink:type="simple"><person-group person-group-type="author"><name name-style="western"><surname>Stuckenberg</surname><given-names>B. R.</given-names></name></person-group><year>1968</year><article-title>A redescription of <italic>'Asilus' alastor</italic> Walker, and its transfer to the genus <italic><tp:taxon-name><tp:taxon-name-part taxon-name-part-type="genus">Apiocera</tp:taxon-name-part></tp:taxon-name></italic> (Diptera: Apioceridae)</article-title><source>Annals of the Natal Museum</source><volume>20</volume><issue>1</issue><fpage>123</fpage><lpage>125</lpage><comment content-type="language">English</comment><uri xlink:type="simple">http://hdl.handle.net/10520/AJA03040798_720</uri><pub-id pub-id-type="doi">10.5281/zenodo.16629</pub-id></element-citation></ref><ref id="B1231238"><element-citation xmlns:xlink="http://www.w3.org/1999/xlink" publication-type="article" xlink:type="simple"><person-group person-group-type="author"><name name-style="western"><surname>Londt</surname><given-names>J. G. H.</given-names></name></person-group><year>1998</year><article-title>Analysis of twenty-six years of robber fly data from Willowmore in the Eastern Cape Province of South Africa</article-title><source>African Entomology</source><volume>6</volume><issue>1</issue><fpage>47</fpage><lpage>54</lpage><comment content-type="language">English</comment><uri xlink:type="simple">http://hdl.handle.net/10499/AJ12953</uri></element-citation></ref><ref id="B1226926"><element-citation xmlns:xlink="http://www.w3.org/1999/xlink" publication-type="article" xlink:type="simple"><person-group person-group-type="author"><name name-style="western"><surname>Yeates</surname><given-names>David K.</given-names></name></person-group><year>1994</year><article-title>Revision of African <italic><tp:taxon-name><tp:taxon-name-part taxon-name-part-type="genus">Apiocera</tp:taxon-name-part></tp:taxon-name></italic> (Diptera: Apioceridae)</article-title><source>Annals of the Natal Museum</source><volume>35</volume><fpage>123</fpage><lpage>131</lpage><comment content-type="language">English</comment><uri xlink:type="simple">http://hdl.handle.net/10520/AJA03040798_231</uri><pub-id pub-id-type="doi">10.5281/zenodo.15791</pub-id></element-citation></ref></ref-list></tp:taxon-treatment>
